# Supplementary material for: The mechanisms and drug therapies of colorectal cancer and epigenetics: bibliometrics and visualized analysis
Source: Front Pharmacol. 2024 Aug 29;15:1466156. doi: 10.3389/fphar.2024.1466156 (PMC11391208; doi:10.3389/fphar.2024.1466156)
Supplement: Supplementary file 2 [file Table1.XLSX]

## Sheet: Sheet1
Table S1: Keyword co-occurrence analysis of epigenetic drugs in colorectal cancer
keyword	occurrences	total link strength
epigenetics	286	2061
colorectal-cancer	171	1209
dna methylation	147	1151
colorectal cancer	129	996
expression	79	590
cancer	75	577
methylation	61	470
breast-cancer	54	431
colon-cancer	46	350
microsatellite instability	36	279
biomarkers	34	266
gene-expression	34	250
metastasis	33	261
island methylator phenotype	30	245
promoter methylation	30	246
apoptosis	29	232
cells	28	220
epithelial-mesenchymal transition	27	218
tumor-suppressor	25	199
down-regulation	24	220
histone modification	24	209
gastric-cancer	23	184
hypermethylation	22	184
lung-cancer	22	189
therapy	22	169
up-regulation	22	173
colon cancer	21	145
gene	21	150
prognosis	21	204
resistance	21	161
biomarker	20	180
promoter hypermethylation	20	163
prostate-cancer	20	152
inflammation	19	156
risk	19	130
histone deacetylase inhibitors	18	130
cell lung-cancer	17	139
growth	17	128
hepatocellular-carcinoma	17	120
tumor-suppressor genes	17	154
in-vitro	16	117
microrna	16	149
messenger-rna	15	100
mutations	15	99
stem-cells	15	116
genes	14	101
cell-proliferation	13	110
colon	13	88
gene expression	13	90
identification	13	92
progression	13	103
acute myeloid-leukemia	12	95
diagnosis	12	103
pancreatic-cancer	12	89
protein	12	88
survival	12	75
tumor-suppressor gene	12	101
activation	11	87
carcinoma	11	84
chemotherapy	11	84
chromatin	11	94
long noncoding rna	11	92
mechanisms	11	85
poor-prognosis	11	84
squamous-cell carcinoma	11	95
acetylation	10	92
cancer stem cells	10	79
histone deacetylase inhibitor	10	86
hypomethylation	10	89
inhibition	10	69
pathway	10	84
breast cancer	9	82
cancer epigenetics	9	81
chemoresistance	9	87
drug-resistance	9	67
histone modifications	9	64
nf-kappa-b	9	75
one-carbon metabolism	9	67
ovarian-cancer	9	67
prevention	9	65
transcription	9	63
tumorigenesis	9	75
5-fluorouracil	8	69
association	8	57
beta-catenin	8	57
cimp	8	62
classification	8	58
cpg island	8	58
drug resistance	8	66
epigenetic	8	64
epigenetic therapy	8	74
epigenome	8	54
genetics	8	65
genomics	8	49
hdac inhibitors	8	74
histone deacetylase	8	71
human colorectal-cancer	8	63
mirna	8	68
proliferation	8	64
target	8	58
targeted therapy	8	68
binding	7	47
body-mass index	7	42
cell-cycle arrest	7	57
chemoprevention	7	70
combination	7	63
differentiation	7	56
dna	7	44
epidemiology	7	56
histone acetylation	7	57
in-vivo	7	58
invasion	7	68
lncrna	7	70
mesenchymal transition	7	50
metabolism	7	49
micrornas	7	55
ulcerative-colitis	7	60
1st-line treatment	6	48
5-aza-2'-deoxycytidine	6	46
assay	6	35
autophagy	6	56
cell-growth	6	51
chromosomal instability	6	59
circulating tumor-cells	6	47
consensus molecular subtypes	6	39
cpg island hypermethylation	6	46
cpg islands	6	43
cpg methylation	6	39
diet	6	42
discovery	6	30
epigenetic modifications	6	48
ezh2	6	44
fecal dna	6	49
gastric cancer	6	65
global histone modification	6	70
gut microbiota	6	48
heterogeneity	6	35
iii colon-cancer	6	43
immunotherapy	6	56
inhibitor	6	49
inhibitors	6	51
kras	6	38
long noncoding rnas	6	52
molecular pathological epidemiology	6	38
myelodysplastic syndromes	6	42
p53	6	41
phosphorylation	6	45
prognostic value	6	42
solid tumors	6	52
tumor	6	41
tumor-growth	6	52
5-azacytidine	5	34
acquired-resistance	5	37
alcohol-consumption	5	34
angiogenesis	5	39
braf mutation	5	38
cancer therapy	5	42
cancer-cells	5	39
cetuximab	5	43
chain fatty-acids	5	42
colorectal cancer (crc)	5	33
curcumin	5	41
deacetylase inhibitor	5	47
demethylation	5	40
dna methyltransferase	5	35
dnmt1	5	39
emt	5	41
epigenetic regulation	5	39
folic-acid	5	29
gastrointestinal cancer	5	29
genome	5	33
hdac	5	47
histone	5	64
histone deacetylases	5	41
human colon	5	38
liquid biopsy	5	37
mechanism	5	40
metastatic colorectal cancer	5	29
metastatic colorectal-cancer	5	34
mirnas	5	40
multidrug-resistance	5	46
mutation	5	31
noncoding rnas	5	44
oxaliplatin	5	40
oxidative stress	5	44
personalized medicine	5	40
phase-i	5	55
phenotype	5	42
precision medicine	5	43
promoter	5	46
promotes cell-proliferation	5	40
resveratrol	5	31
signaling pathway	5	44
tumor microenvironment	5	41
validation	5	42
valproic acid	5	44
acetyl-coa	4	34
acute lymphoblastic-leukemia	4	22
adenocarcinoma	4	31
bladder-cancer	4	29
butyrate	4	36
c-myc	4	29
cell-free dna	4	30
chromatin remodeling	4	33
cpg island methylation	4	53
dietary polyphenols	4	30
disease	4	30
disease-free survival	4	45
dnmt3b	4	29
embryonic stem-cells	4	31
endometrial cancer	4	41
endothelial growth-factor	4	30
epigenetic alterations	4	32
family	4	30
genome-wide association	4	37
genomic instability	4	46
hallmarks	4	31
hdac inhibitor	4	37
hdacs	4	33
helicobacter-pylori	4	34
histone deacetylase inhibition	4	29
human breast	4	34
human breast-cancer	4	26
human colon-cancer	4	38
inflammatory-bowel-disease	4	28
irinotecan	4	25
lung cancer	4	44
marker	4	29
methyltransferase	4	32
microbiota	4	28
microenvironment	4	32
migration	4	25
mismatch repair	4	30
ncrna	4	28
next-generation sequencing	4	29
non-coding rna	4	30
noncoding rna	4	37
nutrition	4	27
pancreatic cancer	4	41
patterns	4	28
phase-ii	4	31
plasma	4	30
potential biomarker	4	32
promotes	4	35
promotes proliferation	4	35
rectal cancer	4	28
recurrence	4	25
repair	4	28
risk-factors	4	28
sensitivity	4	23
serum	4	37
signaling pathways	4	33
somatic mutations	4	23
stage-ii	4	38
statistics	4	26
sulforaphane	4	37
transcriptomics	4	38
tumor heterogeneity	4	23
tumor-cells	4	28
united-states	4	31
